# Supplementary material for: Treatment of Periprosthetic Joint Infection with Intravenous Vancomycin: Do We Hit the Target?
Source: Antibiotics (Basel). 2024 Dec 18;13(12):1226. doi: 10.3390/antibiotics13121226 (PMC11727632; doi:10.3390/antibiotics13121226)
Supplement: Supplementary file 1 [file antibiotics-13-01226-s001.zip]

Archive with 1 entries (1 files):
- antibiotics-3339982-supplementary.pdf
